# Supplementary material for: The Activity of Human NK Cells Towards 3D Heterotypic Cellular Tumor Model of Breast Cancer
Source: Cells. 2025 Jul 8;14(14):1039. doi: 10.3390/cells14141039 (PMC12293796; doi:10.3390/cells14141039)
Supplement: Supplementary file 1 [file cells-14-01039-s001.zip]

Archive with 2 entries (2 files):
- cells-3718302-supplementary.pdf
- Video S1.mp4
